# Supplementary material for: Complex emergencies and the control and elimination of neglected tropical diseases in Africa: developing a practical approach for implementing safe and effective mapping and intervention strategies
Source: Confl Health. 2021 Mar 31;15:18. doi: 10.1186/s13031-021-00356-7 (PMC8010498; doi:10.1186/s13031-021-00356-7)
Supplement: Supplementary file 2 — Additional file 2 Table S2. Country coverage rates 2018 [file 13031_2021_356_MOESM2_ESM.xlsx]

## Sheet: Country coverage rates 2018
CONTINENT	REGION	WHO_REG_ESPEN	ESPEN SUBREG	ADMIN0	ADMIN0ID	ADMIN0_FIP	LF coverage	Oncho Coverage	Schisto Adult Coverage	Schist SAC Coverage	STH PAC Coverage	STH SAC Coverage	Trachoma	Comment
Africa	Middle Africa	AFRO	Central	Angola	2	AO	0.75	20	0	51.2	0	38.6	Uncertain
Africa	Eastern Africa	AFRO	Central	Burundi	6	BY	Nreq	83	0	100	88.1	98.2	0
Africa	Middle Africa	AFRO	Central	Cameroon	7	CM	57.5	64	12.5	24.5	94.1	4.5	0
Africa	Middle Africa	AFRO	Central	Central African Republic	9	CT	30.7	34.3	0	44.3	0	56.8	23.5
Africa	Middle Africa	AFRO	Central	Chad	10	CD	74.6	72	0	71.3	100	47.5	51.4
Africa	Middle Africa	AFRO	Central	Congo	12	CF	30.1	80.8	100	37.4	0	70.8	Nreq
Africa	Middle Africa	AFRO	Central	Congo, DRC	14	CG	76.6	78.9	0	69.5	0	77.5	18.8
Africa	Middle Africa	AFRO	Central	Equatorial Guinea	15	EK	0	0	0	0	0	0	Nreq
Africa	Middle Africa	AFRO	Central	Gabon	18	GB	0	0	0	100	0	39.4	Nreq
Africa	Middle Africa	AFRO	Central	Sao Tome & Principe	36	TP	80.5	Nreq	0	100	66.3	100	Nreq
Africa	Eastern Africa	AFRO	Eastern	Comoros	11	CN	0	Nreq	Nreq	Nreq	0	0	Nreq
Africa	Eastern Africa	AFRO	Eastern	Eritrea	16	ER	87.7	Nreq	100	52.9	Nreq	Nreq	0
Africa	Eastern Africa	AFRO	Eastern	Ethiopia	17	ET	68.4	82	0	88.8	0	87.2	80.7
Africa	Eastern Africa	AFRO	Eastern	Kenya	23	KE	0	Nreq	0	0	0	0	0
Africa	Eastern Africa	AFRO	Eastern	Madagascar	26	MA	0	Nreq	0	0	0	0	Nreq
Africa	Eastern Africa	AFRO	Eastern	Mauritius	30	MP	Nreq	Nreq	0	76.2	Nreq	Nreq	0
Africa	Eastern Africa	AFRO	Eastern	Rwanda	35	RW	Nreq	Nreq	14.8	72.9	98	99	Nreq
Africa	Eastern Africa	AFRO	Eastern	Seychelles	38	SE								Not available
Africa	Northern Africa	AFRO	Eastern	South Sudan	41	OD	17.4	25.4	0	0	0	40.7	13.5
Africa	Eastern Africa	AFRO	Eastern	Tanzania (Mainland)/ Zanzibar	45	TZ	91.2	80.7	0	100	0	91.3	40.1	United Republic of Tanzania
Africa	Eastern Africa	AFRO	Eastern	Tanzania (Zanzibar)	5841	ZZ								United Republic of Tanzania
Africa	Eastern Africa	AFRO	Eastern	Uganda	44	UG	79.5	96.2	50	62	33.5	82.6	52.4
Africa	Southern Africa	AFRO	Southern	Botswana	4	BC	Nreq	Nreq	0	0	0	0	Uncertain
Africa	Southern Africa	AFRO	Southern	Lesotho	24	LT	Nreq	Nreq	Nreq	Nreq	0	74	Nreq
Africa	Eastern Africa	AFRO	Southern	Malawi	27	MI	Post-MDA	82.8	57.4	100	0	96.9	0
Africa	Eastern Africa	AFRO	Southern	Mozambique	31	MZ	81.5	Nreq	0	60	0	77.5	19.8
Africa	Southern Africa	AFRO	Southern	Namibia	32	WA	Nreq	Nreq	0	0	0	0	Uncertain
Africa	Southern Africa	AFRO	Southern	South Africa	40	SF	Nreq	Nreq	0	0	0	81.6	Nreq
Africa	Southern Africa	AFRO	Southern	Swaziland	42	WZ	Nreq	Nreq	0	0	0	0	Nreq
Africa	Eastern Africa	AFRO	Southern	Zambia	46	ZA	92.8	Nreq	8.3	16.9	50.9	50.9	22.4
Africa	Eastern Africa	AFRO	Southern	Zimbabwe	47	ZI	0	Nreq	0	0	0	0	23
Africa	Northern Africa	AFRO	Western	Algeria	1	AG	Nreq	Nreq	Nreq	Nreq	Nreq	Nreq	26.4
Africa	Western Africa	AFRO	Western	Benin	3	BN	86.7	80.4	0	78.6	0	56.9	38.1
Africa	Western Africa	AFRO	Western	Burkina Faso	5	UV	76.5	81.7	100	100	Post-MDA	Post-MDA	0
Africa	Western Africa	AFRO	Western	Cape Verde	8	CV	Nreq	Nreq	Nreq	Nreq	57.8	76.8	Nreq
Africa	Western Africa	AFRO	Western	Cote d'Ivoire	13	IV	74.2	100	21.3	93.2	12	80.5	0
Africa	Western Africa	AFRO	Western	Ghana	20	GH	0	Not stated	0	0	0	0	Eliminated
Africa	Western Africa	AFRO	Western	Guinea	21	GV	79	74.6	11.9	92.3	0	100	34.7
Africa	Western Africa	AFRO	Western	Guinea-Bissau	22	PU	65.1	63.6	0	100	100	100	0
Africa	Western Africa	AFRO	Western	Liberia	25	LI	79.3	69.4	66.7	100	100	63.8	Nreq
Africa	Western Africa	AFRO	Western	Mali	28	ML	68.4	77	7.2	90.7	Post-MDA	Post-MDA	0
Africa	Western Africa	AFRO	Western	Mauritania	29	MR	Nreq	Nreq	0	76.2	Nreq	Nreq	0
Africa	Western Africa	AFRO	Western	Niger	33	NG	73.5	Nreq	100	100	100	60.6	18.1
Africa	Western Africa	AFRO	Western	Nigeria	34	NI	64.6	79	2.2	67.2	0	75.7	53.3
Africa	Western Africa	AFRO	Western	Senegal	37	SG	61.7	93.8	3.3	66.9	0	51.5	0
Africa	Western Africa	AFRO	Western	Sierra Leone	39	SL	60.5	75.9	0	0	77.5	70.7	Nreq
Africa	Western Africa	AFRO	Western	The Gambia	19	GA	Nreq	Nreq	0	0	0	0	Eliminated (claim)
Africa	Western Africa	AFRO	Western	Togo	43	TO	Eliminated	84.4	100	100	100	75	Eliminated (claim)
