# Supplementary material for: Complex emergencies and the control and elimination of neglected tropical diseases in Africa: developing a practical approach for implementing safe and effective mapping and intervention strategies
Source: Confl Health. 2021 Mar 31;15:18. doi: 10.1186/s13031-021-00356-7 (PMC8010498; doi:10.1186/s13031-021-00356-7)
Supplement: Supplementary file 3 — Additional file 3 Table S3. South Sudan NTD endemicity, implementing partner and conflict status [file 13031_2021_356_MOESM3_ESM.xlsx]

## Sheet: South Sudan
ADMIN1	ADMIN2_ IU_ESPEN	Pop2018_ESPEN	Oncho	LF	Schisto	STH	Loa_Endemicity	Conflict/crisis event (2018-2019)	Implementing / NGO partner	MDA status from Johan W (cfr column D)
Central Equatoria	Juba	650273	Endemic (under MDA)	Requiring PC	Endemic	Endemic	Meso-endemic	Yes	CBM
Western Bahr el Ghazal	Jur River	223102	Endemic (under MDA)	Requiring PC	Unknown	Unknown	Hypo-endemic	Yes	CBM
Western Bahr el Ghazal	Wau	264221	Endemic (under MDA)	Requiring PC	Endemic	Unknown	Meso-endemic	Yes	CBM
Lakes	Wulu	70805	Endemic (under MDA)	Requiring PC	Endemic	Unknown	Meso-endemic	Yes	CBM
Wesstern Equatoria	Ezo	141192	Endemic (under MDA)	Requiring PC	Unknown	Unknown	Hyper-endemic	Yes	MENTOR
Wesstern Equatoria	Ibba	73108	Endemic (under MDA)	Requiring PC	Unknown	Unknown	Meso-endemic	No	MENTOR
Wesstern Equatoria	Maridi	143986	Endemic (under MDA)	Requiring PC	Unknown	Unknown	Meso-endemic	Yes	MENTOR
Wesstern Equatoria	Mundri East	84368	Endemic (under MDA)	Requiring PC	Unknown	Unknown	Meso-endemic	Yes	MENTOR
Wesstern Equatoria	Mundri West	59324	Endemic (under MDA)	Requiring PC	Unknown	Unknown	Meso-endemic	Yes	MENTOR
Wesstern Equatoria	Mvolo	84047	Endemic (under MDA)	Requiring PC	Unknown	Unknown	Meso-endemic	No	MENTOR
Wesstern Equatoria	Nagero	17595	Endemic (under MDA)	Requiring PC	Unknown	Unknown	Hyper-endemic	Yes	MENTOR
Wesstern Equatoria	Nzara	114740	Endemic (under MDA)	Requiring PC	Unknown	Unknown	Hyper-endemic	Yes	MENTOR
Wesstern Equatoria	Yambio	265857	Endemic (under MDA)	Requiring PC	Endemic	Unknown	Hyper-endemic	Yes	MENTOR
Unity	Abiemnhom	29705	Consider Oncho Elimination Mapping	Requiring PC	Endemic	Non-endemic	Hypo-endemic	Yes	No
Warrap	Abyei Region	92339	Endemic (MDA not started)	Requiring PC	Unknown	Unknown	No data	Yes	No
Jonglei	Akobo	237837	Endemic (under MDA)	Unknown	Unknown	Unknown	RAPLOA 0	Yes	No	no MDA
Northern Bahr el Ghazal	Aweil Centre	73035	Endemic (under MDA)	Requiring PC	Endemic	Non-endemic	Hypo-endemic	No	No	no MDA
Northern Bahr el Ghazal	Aweil East	541155	Consider Oncho Elimination Mapping	Requiring PC	Non-endemic	Non-endemic	Hypo-endemic	Yes	No
Northern Bahr el Ghazal	Aweil North	225470	Consider Oncho Elimination Mapping	Requiring PC	Non-endemic	Non-endemic	Hypo-endemic	No	No
Jonglei	Ayod	243202	Consider Oncho Elimination Mapping	Unknown	Unknown	Unknown	Hypo-endemic	Yes	No
Upper Nile	Baliet	83831	Consider Oncho Elimination Mapping	Requiring PC	Unknown	Unknown	RAPLOA 0	No	No
Jonglei	Bor South	386075	Consider Oncho Elimination Mapping	Unknown	Endemic	Unknown	Hypo-endemic	Yes	No
Eastern Equatoria	Budi	173212	Consider Oncho Elimination Mapping	Requiring PC	Endemic	Unknown	Meso-endemic	Yes	No
Jonglei	Canal/Pigi	172984	Consider Oncho Elimination Mapping	Unknown	Unknown	Unknown	RAPLOA 0	No	No
Lakes	Cueibet	205613	Endemic (under MDA)	Requiring PC	Endemic	Unknown	Hypo-endemic	Yes	No	no MDA
Jonglei	Duk	114524	Consider Oncho Elimination Mapping	Unknown	Endemic	Unknown	RAPLOA 0	Yes	No
Jonglei	Fangak	192299	Consider Oncho Elimination Mapping	Unknown	Unknown	Unknown	Hypo-endemic	Yes	No
Upper Nile	Fashoda	63764	Consider Oncho Elimination Mapping	Requiring PC	Unknown	Unknown	RAPLOA 0	Yes	No
Warrap	Gogrial East	180343	Endemic (under MDA)	Requiring PC	Non-endemic	Unknown	Hypo-endemic	Yes	No	no MDA
Warrap	Gogrial West	425912	Endemic (under MDA)	Requiring PC	Endemic	Unknown	Hypo-endemic	Yes	No	no MDA
Unity	Guit	57629	Consider Oncho Elimination Mapping	Requiring PC	Endemic	Unknown	Hypo-endemic	Yes	No
Eastern Equatoria	Ikotos	147806	Endemic (under MDA)	Requiring PC	Endemic	Endemic	Hypo-endemic	Yes	No	no MDA
Central Equatoria	Kajo-keji	342974	Endemic (under MDA)	Requiring PC	Endemic	Endemic	Hypo-endemic	Yes	No	no MDA
Unity	Koch	130718	Consider Oncho Elimination Mapping	Requiring PC	Endemic	Unknown	Hypo-endemic	Yes	No
Central Equatoria	Lainya	155953	Endemic (under MDA)	Requiring PC	Endemic	Endemic	Meso-endemic	Yes	No	no MDA
Unity	Leer	92582	Consider Oncho Elimination Mapping	Requiring PC	Endemic	Unknown	Hypo-endemic	Yes	No
Upper Nile	Longochuk	110295	Endemic (under MDA)	Requiring PC	Unknown	Unknown	RAPLOA 0	No	No	no MDA
Upper Nile	Luakpiny/Nasir	366686	Endemic (MDA not started)	Requiring PC	Unknown	Unknown	RAPLOA 0	Yes	No
Upper Nile	Maban	78990	Endemic (under MDA)	Requiring PC	Unknown	Unknown	RAPLOA 0	Yes	No	no MDA
Eastern Equatoria	Magwi	296535	Endemic (under MDA)	Requiring PC	Endemic	Endemic	Hypo-endemic	Yes	No	no MDA
Upper Nile	Maiwut	138749	Endemic (under MDA)	Requiring PC	Unknown	Unknown	RAPLOA 0	Yes	No	no MDA
Upper Nile	Malakal	220853	Consider Oncho Elimination Mapping	Requiring PC	Unknown	Unknown	RAPLOA 0	Yes	No
Upper Nile	Manyo	66370	Consider Oncho Elimination Mapping	Requiring PC	Unknown	Unknown	RAPLOA 0	No	No
Unity	Mayendit	93911	Consider Oncho Elimination Mapping	Requiring PC	Endemic	Unknown	Hypo-endemic	Yes	No
Unity	Mayom	210781	Consider Oncho Elimination Mapping	Requiring PC	Endemic	Unknown	Hypo-endemic	Yes	No
Upper Nile	Melut	85982	Consider Oncho Elimination Mapping	Requiring PC	Unknown	Unknown	RAPLOA 0	No	No
Central Equatoria	Morobo	180902	Endemic (under MDA)	Requiring PC	Endemic	Endemic	Meso-endemic	Yes	No
Jonglei	Nyirol	189756	Consider Oncho Elimination Mapping	Unknown	Unknown	Unknown	RAPLOA 0	Yes	No
Unity	Panyijiar	88568	Consider Oncho Elimination Mapping	Requiring PC	Endemic	Unknown	Hypo-endemic	Yes	No
Upper Nile	Panyikang	79321	Consider Oncho Elimination Mapping	Requiring PC	Unknown	Unknown	RAPLOA 0	Yes	No
Unity	Pariang	143955	Consider Oncho Elimination Mapping	Requiring PC	Endemic	Unknown	Hypo-endemic	Yes	No
Jonglei	Pibor	259254	Endemic (under MDA)	Requiring PC	Unknown	Unknown	No data	Yes	No
Jonglei	Pochalla	115594	Endemic (under MDA)	Unknown	Unknown	Unknown	No data	Yes	No
Western Bahr el Ghazal	Raja	94884	Endemic (under MDA)	Requiring PC	Unknown	Unknown	Meso-endemic	Yes	No
Upper Nile	Renk	240528	Consider Oncho Elimination Mapping	Requiring PC	Unknown	Unknown	RAPLOA 0	Yes	No
Unity	Rubkona	175023	Consider Oncho Elimination Mapping	Requiring PC	Endemic	Unknown	Hypo-endemic	Yes	No
Lakes	Rumbek Centre	268115	Endemic (under MDA)	Requiring PC	Endemic	Unknown	Hypo-endemic	Yes	No
Lakes	Rumbek East	214478	Endemic (under MDA)	Requiring PC	Endemic	Unknown	Hypo-endemic	Yes	No
Lakes	Rumbek North	75799	Endemic (under MDA)	Requiring PC	Endemic	Unknown	Hypo-endemic	Yes	No
Wesstern Equatoria	Tambura	96673	Endemic (under MDA)	Requiring PC	Non-endemic	Unknown	No data	Yes	No
Central Equatoria	Terekeka	245146	Endemic (under MDA)	Requiring PC	Endemic	Endemic	Meso-endemic	Yes	No
Warrap	Tonj East	202761	Endemic (under MDA)	Requiring PC	Non-endemic	Unknown	Hypo-endemic	Yes	No
Warrap	Tonj North	288495	Endemic (under MDA)	Requiring PC	Non-endemic	Unknown	Hypo-endemic	Yes	No
Warrap	Tonj South	151198	Endemic (under MDA)	Requiring PC	Non-endemic	Unknown	Hypo-endemic	Yes	No
Eastern Equatoria	Torit	174157	Endemic (under MDA)	Requiring PC	Endemic	Unknown	Hypo-endemic	Yes	No
Warrap	Twic	357786	Endemic (under MDA)	Requiring PC	Unknown	Unknown	Hypo-endemic	Yes	No
Jonglei	Twic East	149029	Consider Oncho Elimination Mapping	Unknown	Endemic	Unknown	RAPLOA 0	Yes	No
Upper Nile	Ulang	148496	Consider Oncho Elimination Mapping	Requiring PC	Unknown	Unknown	RAPLOA 0	Yes	No
Jonglei	Uror	311713	Consider Oncho Elimination Mapping	Unknown	Unknown	Unknown	Hypo-endemic	Yes	No
Central Equatoria	Yei	351742	Endemic (under MDA)	Requiring PC	Endemic	Unknown	Meso-endemic	Yes	No
Lakes	Yirol East	117691	Endemic (under MDA)	Requiring PC	Endemic	Unknown	Hypo-endemic	Yes	No
Eastern Equatoria	Kapoeta East	286357	Consider Oncho Elimination Mapping	Requiring PC	Endemic	Endemic	Meso-endemic	Yes	TCC	Zx MDA (no IVM)
Eastern Equatoria	Kapoeta North	179996	Consider Oncho Elimination Mapping	Requiring PC	Endemic	Unknown	Hypo-endemic	No	TCC	Zx MDA
Eastern Equatoria	Kapoeta South	138763	Consider Oncho Elimination Mapping	Requiring PC	Endemic	Endemic	Hypo-endemic	Yes	TCC	Zx MDA
Eastern Equatoria	Lafon	185368	Endemic (under MDA)	Requiring PC	Endemic	Endemic	Hypo-endemic	No	TCC	Zx MDA
Northern Bahr el Ghazal	Aweil South	128873	Endemic (under MDA)	Requiring PC	Endemic	Non-endemic	Hypo-endemic	Yes	WHO
Northern Bahr el Ghazal	Aweil West	290233	Endemic (under MDA)	Requiring PC	Non-endemic	Non-endemic	Hypo-endemic	Yes	WHO
Lakes	Awerial	82138	Endemic (under MDA)	Requiring PC	Endemic	Unknown	Hypo-endemic	Yes	WHO
Lakes	Yirol West	180181	Endemic (under MDA)	Requiring PC	Endemic	Unknown	Meso-endemic	Yes	WHO
